# Supplementary material for: Architecture of symbiotic dinoflagellate photosystem I–light-harvesting supercomplex in Symbiodinium
Source: Nat Commun. 2024 Mar 16;15:2392. doi: 10.1038/s41467-024-46791-x (PMC10944487; doi:10.1038/s41467-024-46791-x)
Supplement: Supplementary file 4 — Supplementary Data 1 [file 41467_2024_46791_MOESM4_ESM.xlsx]

## Sheet: Mass spectrometry of PSI-PCPI
	PsaA			PsaB			PsaC			PsaD			PsaE			PsaF			PsaI			PsaL					PCPI-8			PCPI-11			PCPI-6
	FileScan	Sequence		R20210501005_C2,10503	K.DFGYSFPCDGPGR.G		R20210501005_C12,8580	K.IYDTCIGCTLCVR.A		R20210501005_C5,10281	K.DGTVIFMHPADGVFPEK.V		R20210501005_C12,2980	K.KGSWVK.I		R20210501005_C10,4863	K.DSAVFK.R ! K.DSAVFK.K		R20210501005_C11,7609	K.GLEEAWER.A		R20210501005_C5,9124	K.IAYLQDIPR.T				R20210501005_C6,2	K.DAESM*K.S		R20210501005_C7,747	K.EKDMR.L		R20210501005_C8,6219	R.GFYPSDPK.G
	R20210501005_C2,11111	K.AIQLQPIFAK.W		R20210501005_C2,6410	K.EILDAHVPPK.G		R20210501005_C12,8828	K.IYDTCIGCTLCVR.A		R20210501005_C5,7974	K.FPM*FEGSTGGYM*SR.S		R20210501005_C12,4640	K.YPVTVK.F		R20210501005_C10,10362	K.GLLCGADGLPHLIADGR.L		R20210501005_C11,8130	K.GLEEAWER.A		R20210501005_C5,11330	K.M*GWWDYYR.L				R20210501005_C6,133	K.DAESM*K.S		R20210501005_C7,869	K.EKDMR.L		R20210501005_C8,15574	R.IAM*LAFVGLVVPEFAR.I
	R20210501005_C2,4460	K.EILEAHK.G		R20210501005_C2,4146	K.GALDAR.G		R20210501005_C12,8912	K.IYDTCIGCTLCVR.A		R20210501005_C5,8051	K.FPM*FEGSTGGYM*SR.S					R20210501005_C10,10468	K.GLLCGADGLPHLIADGR.L		R20210501005_C11,7899	K.QNNPHWESWR.A		R20210501005_C5,13601	R.GLEIGM*AHGYFLIGPFTSLGPLR.N				R20210501005_C6,261	K.DAESM*K.S		R20210501005_C7,994	K.EKDMR.L		R20210501005_C8,13970	R.IAMLAFVGLVVPEFAR.I
	R20210501005_C2,8699	K.GVLFAR.S		R20210501005_C2,14646	K.IWLPGWVEAINSGK.N		R20210501005_C12,9240	K.IYDTCIGCTLCVR.A		R20210501005_C5,8956	K.FPM*FEGSTGGYMSR.S					R20210501005_C10,9137	K.LLVPGDEITVSPR.-		R20210501005_C11,2294	R.AKPAGSTVTVK.D ! R.AKPAGSTVTVK.V		R20210501005_C5,14161	R.GLEIGMAHGYFLIGPFTSLGPLR.N				R20210501005_C6,387	K.DAESM*K.S		R20210501005_C7,1142	K.EKDMR.L		R20210501005_C8,5861	R.KPGDFGLR.G
	R20210501005_C2,6133	K.LAPAIQPR.A		R20210501005_C2,8840	R.DKPVALSIVQAR.L ! K.DKPVALSIVQAR.L		R20210501005_C12,9548	K.IYDTCIGCTLCVR.A		R20210501005_C5,9032	K.FPM*FEGSTGGYMSR.S					R20210501005_C10,9170	K.LLVPGDEITVSPR.-		R20210501005_C11,2305	R.AKPAGSTVTVK.D ! R.AKPAGSTVTVK.V							R20210501005_C6,518	K.DAESM*K.S		R20210501005_C7,1269	K.EKDMR.L
	R20210501005_C2,6428	K.WAQPGHFSR.T		R20210501005_C2,5342	R.DYDPEVNK.D		R20210501005_C12,15252	K.IYDTCIGCTLCVR.A		R20210501005_C5,15162	K.FPM*FEGSTGGYMSR.S					R20210501005_C10,11500	R.LANYTEGTPAYIALEQQIEQTK.A		R20210501005_C11,2626	R.AKPAGSTVTVK.D ! R.AKPAGSTVTVK.V							R20210501005_C6,648	K.DAESM*K.S		R20210501005_C7,1393	K.EKDMR.L
	R20210501005_C2,6440	K.WAQPGHFSR.T		R20210501005_C2,7480	R.DYDPEVNKDNVLAR.M		R20210501005_C12,15540	K.IYDTCIGCTLCVR.A		R20210501005_C5,15453	K.FPM*FEGSTGGYMSR.S					R20210501005_C10,11507	R.LANYTEGTPAYIALEQQIEQTK.A		R20210501005_C11,2128	R.AKPAGSTVTVKDK.L							R20210501005_C6,774	K.DAESM*K.S		R20210501005_C7,2320	K.ELENGR.L
	R20210501005_C2,6083	R.ALGRPQDM*FSDK.A		R20210501005_C2,7144	R.TNWGIGHSMK.E		R20210501005_C12,2075	K.QVASSPR.V		R20210501005_C5,15752	K.FPM*FEGSTGGYMSR.S					R20210501005_C10,7446	R.SYLQFSK.K		R20210501005_C11,2141	R.AKPAGSTVTVKDK.L							R20210501005_C6,900	K.DAESM*K.S		R20210501005_C7,3012	K.ELENGR.L
	R20210501005_C2,8228	R.ALGRPQDMFSDK.A		R20210501005_C2,8435	R.TPIANLVK.W		R20210501005_C12,8933	K.RCETACPTDFLSIR.V		R20210501005_C5,9279	K.FPMFEGSTGGYM*SR.S								R20210501005_C11,2811	R.IVPGTK.R							R20210501005_C6,1025	K.DAESM*K.S		R20210501005_C7,10277	K.EMEMSPSVPFLR.Y
	R20210501005_C2,8241	R.ALGRPQDMFSDK.A					R20210501005_C12,8937	K.RCETACPTDFLSIR.V		R20210501005_C5,9363	K.FPMFEGSTGGYM*SR.S								R20210501005_C11,5889	R.IVPGTK.R							R20210501005_C6,1182	K.DAESM*K.S		R20210501005_C7,14330	K.GFDPLGVTDALPVYWVR.E
	R20210501005_C2,6485	R.ALSITQGR.A					R20210501005_C12,10319	K.RCETACPTDFLSIR.V		R20210501005_C5,9699	K.FPMFEGSTGGYM*SR.S								R20210501005_C11,2292	R.IVPGTKR.A							R20210501005_C6,2403	K.DAESMK.S		R20210501005_C7,14658	K.GFDPLGVTDALPVYWVR.E
	R20210501005_C2,11077	R.DYSPVQSYNNLLDR.V					R20210501005_C12,10167	R.CETACPTDFLSIR.V		R20210501005_C5,10149	K.FPMFEGSTGGYMSR.S																R20210501005_C6,7029	K.DSWIGQM*DR.E		R20210501005_C7,5845	K.QFLPK.D
	R20210501005_C2,7144	R.TNWGIGHSMK.E					R20210501005_C12,10190	R.CETACPTDFLSIR.V		R20210501005_C5,10365	K.FPMFEGSTGGYMSR.S																R20210501005_C6,7359	K.DSWIGQM*DR.E		R20210501005_C7,991	K.QTSER.N ! R.QTSER.N
	R20210501005_C2,7938	R.VIVDKDPVATSFEK.W					R20210501005_C12,10550	R.CETACPTDFLSIR.V		R20210501005_C5,10470	K.FPMFEGSTGGYMSR.S																R20210501005_C6,11150	K.DSWIGQM*DREPGDLGFDPLK.L		R20210501005_C7,2663	R.LKELENGR.L
	R20210501005_C2,7958	R.VIVDKDPVATSFEK.W					R20210501005_C12,2641	R.VEDCVGCK.R		R20210501005_C5,11222	K.FPMFEGSTGGYMSR.S																R20210501005_C6,11171	K.DSWIGQM*DREPGDLGFDPLK.L		R20210501005_C7,3006	R.LKELENGR.L
							R20210501005_C12,2355	R.VEDCVGCKR.C		R20210501005_C5,15621	K.FPMFEGSTGGYMSR.S																R20210501005_C6,9206	K.DSWIGQMDR.E		R20210501005_C7,3009	R.LKELENGR.L
										R20210501005_C5,2718	K.IENYK.I																R20210501005_C6,12359	K.DSWIGQMDREPGDLGFDPLK.L		R20210501005_C7,5527	R.YPQVLK.L ! R.YPQVLK.G
										R20210501005_C5,2960	K.IENYK.I																R20210501005_C6,12371	K.DSWIGQMDREPGDLGFDPLK.L		R20210501005_C7,5842	R.YPQVLK.L ! R.YPQVLK.G
										R20210501005_C5,3624	K.IENYK.I																R20210501005_C6,2104	K.SM*QLK.E		R20210501005_C7,6145	R.YPQVLK.L ! R.YPQVLK.G
										R20210501005_C5,2646	K.M*KIENYK.I																R20210501005_C6,10379	R.EPGDLGFDPLK.L
										R20210501005_C5,2779	K.M*KIENYK.I																R20210501005_C6,10710	R.EPGDLGFDPLK.L
										R20210501005_C5,1773	K.RVQDDR.A																R20210501005_C6,12841	R.EPGDLGFDPLK.L
										R20210501005_C5,4573	R.ERHAITWTAK.G
										R20210501005_C5,2900	R.GNPQQSELK.F
										R20210501005_C5,4452	R.HAITWTAK.G
										R20210501005_C5,4957	R.HAITWTAK.G
										R20210501005_C5,4992	R.HAITWTAK.G
										R20210501005_C5,5351	R.HAITWTAK.G
										R20210501005_C5,6313	R.HAITWTAK.G
										R20210501005_C5,1625	R.VQDDR.A
										R20210501005_C5,1750	R.VQDDR.A
