# Supplementary material for: Architecture of symbiotic dinoflagellate photosystem I–light-harvesting supercomplex in Symbiodinium
Source: Nat Commun. 2024 Mar 16;15:2392. doi: 10.1038/s41467-024-46791-x (PMC10944487; doi:10.1038/s41467-024-46791-x)
Supplement: Supplementary file 6 — Source Data [file 41467_2024_46791_MOESM6_ESM.xlsx]

## Sheet: Supplementary Fig. 1b
Elution Volume（mL）	UV Absorbance（mAU）
1.98968	-0.013
2.01552	0.018
2.04136	-0.408
2.0672	-0.3
2.09304	-0.063
2.11888	-0.093
2.14472	1.112
2.17056	1.6
2.1964	2.019
2.22224	2.158
2.24808	2.086
2.27392	1.898
2.29976	1.677
2.3256	1.499
2.35144	1.815
2.37728	2.624
2.40312	2.209
2.42896	2.137
2.4548	1.859
2.48064	1.171
2.50648	0.489
2.53232	1.312
2.55816	2.43
2.584	1.167
2.60984	0.042
2.63568	0.024
2.66152	-0.364
2.68736	0.017
2.7132	0.509
2.73904	-0.041
2.76488	0.628
2.79072	0.872
2.81656	1.043
2.8424	0.943
2.86824	0.376
2.89408	0.619
2.91992	0.363
2.94576	1.095
2.9716	0.853
2.99744	2.437
3.02328	2.032
3.04912	1.597
3.07496	0.288
3.1008	0.567
3.12664	0.441
3.15248	1.995
3.17832	0.572
3.20416	-0.4
3.23	-0.458
3.25584	-0.433
3.28168	0.145
3.30752	0.195
3.33336	-0.511
3.3592	-0.122
3.38504	1.187
3.41088	1.274
3.43672	1.395
3.46256	1.502
3.4884	1.278
3.51424	1.237
3.54008	1.529
3.56592	0.694
3.59176	1.205
3.6176	1.226
3.64344	1.657
3.66928	1.547
3.69512	1.198
3.72096	1.16
3.7468	1.096
3.77264	0.961
3.79848	1.506
3.82432	1.212
3.85016	1.232
3.876	1.257
3.90184	1.514
3.92768	1.645
3.95352	1.069
3.97936	1.313
4.0052	1.866
4.03104	1.192
4.05688	2.154
4.08272	1.53
4.10856	1.387
4.1344	1.845
4.16024	1.392
4.18608	1.194
4.21192	2.84
4.23776	0.858
4.2636	1.729
4.28944	0.937
4.31528	1.21
4.34112	1.052
4.36696	0.564
4.3928	1.328
4.41864	0.53
4.44448	-0.792
4.47032	-1.043
4.49616	-0.401
4.522	0.163
4.54784	-0.588
4.57368	-0.783
4.59952	0.642
4.62536	1.069
4.6512	0.73
4.67704	1.116
4.70288	1.318
4.72872	0.554
4.75456	0.56
4.7804	1.282
4.80624	0.568
4.83208	0.896
4.85792	1.056
4.88376	0.676
4.9096	1.32
4.93544	0.142
4.96128	-0.318
4.98712	1.002
5.01296	0.399
5.0388	0.674
5.06464	0.456
5.09048	-0.157
5.11632	0.718
5.14215	-0.099
5.16799	0.134
5.19383	0.782
5.21967	0.708
5.24551	0.312
5.27135	1.505
5.29719	0.13
5.32303	0.602
5.34887	0.833
5.37471	0.798
5.40055	1.195
5.42639	0.845
5.45223	0.622
5.47807	0.729
5.50391	0.212
5.52975	0.373
5.55559	0.141
5.58143	0.818
5.60727	0.366
5.63311	0.669
5.65895	-1.149
5.68479	0.827
5.71063	-0.421
5.73647	-0.596
5.76231	-0.821
5.78815	-0.588
5.81399	-0.265
5.83983	0.789
5.86567	0.473
5.89151	1.074
5.91735	0.643
5.94319	1.131
5.96903	1.023
5.99487	1.273
6.02071	1.163
6.04655	0.825
6.07239	0.747
6.09823	1.31
6.12407	1.328
6.14991	1.036
6.17575	0.663
6.20159	0.757
6.22743	1.407
6.25327	0.257
6.27911	0.715
6.30495	0.98
6.33079	0.27
6.35663	1.189
6.38247	0.654
6.40831	1.028
6.43415	2.145
6.45999	1.576
6.48583	1.423
6.51167	1.129
6.53751	0.715
6.56335	1.614
6.58919	0.803
6.61503	1.201
6.64087	1.596
6.66671	1.07
6.69255	1.651
6.71839	1.062
6.74423	1.204
6.77007	0.301
6.79591	1.264
6.82175	1.264
6.84759	1.595
6.87343	1.401
6.89927	0.152
6.92511	-0.01
6.95095	0.006
6.97679	-0.451
7.00263	0.139
7.02847	0.879
7.05431	1.188
7.08015	1.219
7.10599	0.58
7.13183	1.537
7.15767	0.346
7.18351	2.085
7.20935	3.095
7.23519	1.573
7.26103	3.187
7.28687	1.967
7.31271	1.902
7.33855	2.683
7.36439	2.115
7.39023	2.533
7.41607	3.94
7.44191	3.257
7.46775	4.624
7.49359	4.366
7.51943	3.731
7.54527	5.196
7.57111	4.47
7.59695	5.101
7.62279	6.526
7.64863	6.374
7.67447	7.062
7.70031	6.847
7.72615	6.615
7.75199	7.504
7.77783	7.257
7.80367	8.094
7.82951	8.769
7.85535	8.815
7.88119	9.51
7.90703	9.861
7.93287	8.755
7.95871	9.655
7.98455	8.544
8.01039	8.036
8.03623	9.44
8.06207	9.583
8.08791	10.042
8.11375	8.924
8.13959	9.028
8.16543	9.263
8.19127	9.442
8.21711	10.006
8.24295	10.457
8.26879	10.802
8.29463	12.605
8.32047	13.1
8.34631	12.592
8.37215	14.862
8.39799	14.698
8.42383	14.199
8.44967	14.918
8.47551	15.138
8.50135	14.848
8.52719	15.104
8.55303	14.687
8.57887	15.299
8.60471	14.94
8.63055	14.373
8.65639	14.854
8.68223	15.212
8.70807	13.897
8.73391	15.227
8.75975	14.553
8.78559	14.97
8.81143	15.327
8.83727	14.736
8.86311	15.328
8.88895	16.066
8.91479	15.337
8.94063	15.97
8.96647	15.45
8.99231	15.439
9.01815	15.826
9.04399	15.866
9.06983	16.452
9.09567	16.631
9.12151	16.882
9.14735	17.468
9.17319	16.917
9.19903	17.613
9.22487	16.934
9.25071	17.777
9.27655	17.868
9.30239	18.856
9.32823	19.219
9.35407	18.391
9.37991	18.785
9.40575	18.761
9.43159	19.645
9.45743	20.477
9.48327	20.508
9.50911	21.721
9.53495	22.466
9.56079	23.764
9.58663	24.743
9.61247	24.582
9.63831	25.953
9.66415	25.405
9.68999	26.69
9.71583	27.842
9.74167	27.352
9.76751	29.17
9.79335	29.349
9.81919	29.827
9.84503	30.556
9.87087	31.663
9.89671	32.987
9.92255	33.697
9.94839	34.34
9.97423	35.23
10.0001	36.387
10.0259	37.68
10.0518	39.501
10.0776	40.061
10.1034	41.346
10.1293	42.213
10.1551	42.265
10.181	44.003
10.2068	45.215
10.2326	46.214
10.2585	48.11
10.2843	49.141
10.3101	51.169
10.336	51.76
10.3618	53.369
10.3877	55.131
10.4135	56.435
10.4393	58.418
10.4652	59.857
10.491	61.789
10.5169	63.75
10.5427	65.315
10.5685	68.433
10.5944	69.608
10.6202	71.901
10.6461	73.752
10.6719	75.99
10.6977	78.329
10.7236	80.704
10.7494	84.057
10.7753	85.287
10.8011	88.102
10.8269	91.832
10.8528	93.352
10.8786	96.353
10.9045	98.807
10.9303	102.038
10.9561	104.38
10.982	106.828
11.0078	109.547
11.0337	111.519
11.0595	115.884
11.0853	118.194
11.1112	119.925
11.137	122.317
11.1629	124.78
11.1887	127.872
11.2145	129.991
11.2404	131.381
11.2662	132.867
11.2921	134.719
11.3179	134.613
11.3437	136.023
11.3696	136.702
11.3954	135.098
11.4213	136.526
11.4471	135.18
11.4729	134.259
11.4988	133.947
11.5246	132.16
11.5505	131.313
11.5763	129.77
11.6021	127.715
11.628	125.891
11.6538	123.497
11.6797	119.903
11.7055	118.505
11.7313	115.78
11.7572	112.666
11.783	109.05
11.8089	107.102
11.8347	103.5
11.8605	100.276
11.8864	97.097
11.9122	93.957
11.9381	91.382
11.9639	88.565
11.9897	86.042
12.0156	82.48
12.0414	79.834
12.0673	77.801
12.0931	73.267
12.1189	70.617
12.1448	67.576
12.1706	64.279
12.1965	62.098
12.2223	59.561
12.2481	59.808
12.274	56.383
12.2998	53.298
12.3257	50.809
12.3515	47.957
12.3773	46.224
12.4032	44.662
12.429	42.918
12.4549	41.034
12.4807	41.157
12.5065	37.947
12.5324	37.198
12.5582	35.115
12.5841	33.231
12.6099	30.987
12.6357	30.005
12.6616	29.458
12.6874	28.884
12.7133	27.819
12.7391	26.887
12.7649	25.328
12.7908	23.771
12.8166	23.397
12.8425	22.433
12.8683	21.93
12.8941	21.475
12.92	19.923
12.9458	20.208
12.9717	19.2
12.9975	18.507
13.0233	17.543
13.0492	16.294
13.075	16.237
13.1009	15.651
13.1267	15.743
13.1525	15.013
13.1784	14.618
13.2042	14.875
13.2301	14.956
13.2559	14.966
13.2817	14.242
13.3076	14.197
13.3334	13.406
13.3593	13.679
13.3851	12.594
13.4109	12.483
13.4368	12.808
13.4626	12.52
13.4885	11.891
13.5143	12.333
13.5401	10.954
13.566	11.279
13.5918	10.961
13.6177	10.386
13.6435	9.825
13.6693	10.365
13.6952	9.4
13.721	10.817
13.7469	10.45
13.7727	9.753
13.7985	10.076
13.8244	9.144
13.8502	9.206
13.8761	10.936
13.9019	8.594
13.9277	9.813
13.9536	8.413
13.9794	9.212
14.0053	8.816
14.0311	8.468
14.0569	8.932
14.0828	8.408
14.1086	8.41
14.1345	9.057
14.1603	7.854
14.1861	9.215
14.212	8.656
14.2378	8.477
14.2637	7.824
14.2895	7.553
14.3153	7.689
14.3412	9.021
14.367	7.912
14.3929	8.186
14.4187	7.969
14.4445	9.329
14.4704	8.65
14.4962	9.038
14.5221	8.204
14.5479	8.625
14.5737	8.393
14.5996	8.142
14.6254	8.507
14.6513	8.084
14.6771	7.778
14.7029	8.262
14.7288	7.228
14.7546	7.833
14.7805	7.479
14.8063	7.098
14.8321	7.757
14.858	7.173
14.8838	7.497
14.9097	8.581
14.9355	7.373
14.9613	7.796
14.9872	7.706
15.013	7.079
15.0389	7.335
15.0647	7.839
15.0905	7.435
15.1164	8.136
15.1422	7.704
15.1681	7.872
15.1939	7.605
15.2197	7.46
15.2456	7.945
15.2714	6.351
15.2973	6.749
15.3231	7.086
15.3489	6.732
15.3748	6.059
15.4006	7.009
15.4265	6.22
15.4523	6.872
15.4781	5.838
15.504	5.43
15.5298	5.015
15.5557	5.015
15.5815	5.075
15.6073	5.637
15.6332	4.903
15.659	6.543
15.6849	6.355
15.7107	5.691
15.7365	5.579
15.7624	6.298
15.7882	5.765
15.8141	6.781
15.8399	6.63
15.8657	6.637
15.8916	5.988
15.9174	5.483
15.9433	5.851
15.9691	5.661
15.9949	5.348
16.0208	6.095
16.0466	5.342
16.0725	6.514
16.0983	5.85
16.1241	5.627
16.15	6.159
16.1758	5.824
16.2017	5.578
16.2275	6.463
16.2533	5.543
16.2792	6.455
16.305	6.343
16.3309	6.465
16.3567	5.949
16.3825	5.751
16.4084	8.101
16.4342	7.699
16.4601	6.59
16.4859	6.647
16.5117	6.886
16.5376	7.06
16.5634	7.788
16.5893	6.686
16.6151	6.67
16.6409	6.819
16.6668	7.065
16.6926	6.974
16.7185	5.779
16.7443	5.408
16.7701	5.907
16.796	5.94
16.8218	5.937
16.8477	6.032
16.8735	6.704
16.8993	7.236
16.9252	7.581
16.951	7.024
16.9769	7.48
17.0027	7.06
17.0285	6.89
17.0544	7.236
17.0802	7.171
17.1061	7.479
17.1319	8.233
17.1577	6.268
17.1836	5.792
17.2094	6.05
17.2353	6.352
17.2611	7.176
17.2869	9.921
17.3128	8.862
17.3386	9.415
17.3645	8.865
17.3903	8.948
17.4161	8.778
17.442	9.061
17.4678	9.32
17.4937	9.161
17.5195	9.413
17.5453	8.835
17.5712	9.12
17.597	9.456
17.6229	9.886
17.6487	9.587
17.6745	9.307
17.7004	9.996
17.7262	10.338
17.7521	11.114
17.7779	11.086
17.8037	10.832
17.8296	11.03
17.8554	11.398
17.8813	10.718
17.9071	11.062
17.9329	10.491
17.9588	11.597
17.9846	10.415
18.0105	10.422
18.0363	10.043
18.0621	9.62
18.088	8.427
18.1138	8.842
18.1397	7.96
18.1655	8.261
18.1913	7.933
18.2172	7.897
18.243	6.536
18.2689	6.812
18.2947	7.581
18.3205	6.924
18.3464	6.11
18.3722	5.775
18.3981	4.236
18.4239	5.084
18.4497	4.651
18.4756	4.603
18.5014	5.607
18.5273	4.816
18.5531	6.799
18.5789	5.311
18.6048	6.455
18.6306	6.755
18.6565	6.7
18.6823	7.243
18.7081	7.11
18.734	7.041
18.7598	7.661
18.7857	6.592
18.8115	7.555
18.8373	7.357
18.8632	6.873
18.889	6.848
18.9149	6.784
18.9407	6.488
18.9665	7.629
18.9924	6.512
19.0182	6.573
19.0441	6.453
19.0699	5.318
19.0957	6.163
19.1216	5.375
19.1474	5.726
19.1733	6
19.1991	5.593
19.2249	6.534
19.2508	5.319
19.2766	5.15
19.3025	5.644
19.3283	4.569
19.3541	5.14
19.38	5.34
19.4058	5.119
19.4317	6.168
19.4575	5.442
19.4833	5.891
19.5092	5.453
19.535	4.328
19.5609	5.146
19.5867	5.251
19.6125	3.491
19.6384	3.69
19.6642	3.59
19.6901	3.848
19.7159	3.415
19.7417	2.981
19.7676	4.529
19.7934	5.367
19.8193	5.101
19.8451	5.227
19.8709	5.402
19.8968	5.028
19.9226	4.598
19.9485	4.632
19.9743	3.213
20.0001	2.962
20.026	1.674
20.0518	1.524
20.0777	0.147
20.1035	-0.379
20.1293	-2.117
20.1552	-2.548
20.181	-2.94
20.2069	-4.741
20.2327	-5.146
20.2585	-3.998
20.2844	-1.252
20.3102	-0.153
20.3361	0.964
20.3619	0.946
20.3877	1.482
20.4136	2.004
20.4394	1.742
20.4653	2.348
20.4911	1.491
20.5169	0.993
20.5428	1.89
20.5686	0.931
20.5945	0.82
20.6203	1.316
20.6461	0.809
20.672	0.856
20.6978	0.862
20.7237	-0.183
20.7495	0.747
20.7753	0.446
20.8012	1.799
20.827	0.848
20.8529	0.585
20.8787	0.429
20.9045	0.177
20.9304	-1.717
20.9562	-0.111
20.9821	0.557
21.0079	0.546
21.0337	1.715
21.0596	1.967
21.0854	2.757
21.1113	3.347
21.1371	2.993
21.1629	3.803
21.1888	3.994
21.2146	2.821
21.2405	3.495
21.2663	2.637
21.2921	2.328
21.318	3.246
21.3438	2.259
21.3697	2.877
21.3955	3.47
21.4213	2.793
21.4472	3.384
21.473	3.133
21.4989	3.254
21.5247	5.077
21.5505	5.879
21.5764	7.353
21.6022	8.119
21.6281	7.648
21.6539	7.511
21.6797	5.872
21.7056	4.235
21.7314	2.897
21.7573	1.746
21.7831	2.156
21.8089	2.254
21.8348	1.573
21.8606	3.365
21.8865	2.774
21.9123	3.738
21.9381	3.881
21.964	4.118
21.9898	5.619
22.0157	6.417
22.0415	7.731
22.0673	6.223
22.0932	6.959
22.119	7.017
22.1449	7.994
22.1707	7.884
22.1965	8.173
22.2224	8.212
22.2482	8.692
22.2741	7.789
22.2999	9.162
22.3257	8.559
22.3516	8.608
22.3774	9.231
22.4033	9.35
22.4291	8.418
22.4549	10.261
22.4808	9.851
22.5066	10.531
22.5325	11.245
22.5583	10.937
22.5841	11.201
22.61	11.25
22.6358	11.583
22.6617	11.529
22.6875	11.623
22.7133	11.715
22.7392	11.313
22.765	11.355
22.7909	11.419
22.8167	11.93
22.8425	12.002
22.8684	11.659
22.8942	11.898
22.9201	11.828
22.9459	11.151
22.9717	11.916
22.9976	11.691
23.0234	12.127
23.0493	12.699
23.0751	13.122
23.1009	14.152
23.1268	14.525
23.1526	14.372
23.1785	14.162
23.2043	13.722
23.2301	14.084
23.256	14.368
23.2818	13.23
23.3077	12.744
23.3335	12.851
23.3593	12.801
23.3852	12.71
23.411	13.05
23.4369	13.44
23.4627	13.804
23.4885	14.322
23.5144	14.158
23.5402	14.751
23.5661	14.868
23.5919	13.173
23.6177	15.241
23.6436	14.387
23.6694	14.637
23.6953	14.416
23.7211	14.061
23.7469	13.475
23.7728	14.359
23.7986	13.919
23.8245	14.319
23.8503	13.711
23.8761	14.437
23.902	14.312
23.9278	13.828
23.9537	14.636
23.9795	14.475
24.0053	14.919
24.0312	16.348
24.057	15.728
24.0829	16.116
24.1087	16.545
24.1345	15.367
24.1604	16.46
24.1862	15.592
24.2121	15.318
24.2379	15.972
24.2637	14.461
24.2896	14.655
24.3154	14.672
24.3413	13.044
24.3671	13.624
24.3929	11.938
24.4188	12.618
24.4446	12.333
24.4705	12.391
24.4963	11.857
24.5221	10.981
24.548	10.405
24.5738	9.913
24.5997	9.208
24.6255	8.701
24.6513	8.44
24.6772	9.016
24.703	9.632
24.7289	9.762
24.7547	9.725
24.7805	8.92
24.8064	9.739
24.8322	8.937
24.8581	8.406
24.8839	9.078
24.9097	8.659
24.9356	9.212
24.9614	2.909
24.9873	5.08

## Sheet: Supplementary Fig. 1c
WL/nm	Abs
750	0.004
749.5	0.004
749	0.004
748.5	0.004
748	0.004
747.5	0.004
747	0.004
746.5	0.004
746	0.004
745.5	0.004
745	0.004
744.5	0.004
744	0.004
743.5	0.004
743	0.004
742.5	0.004
742	0.004
741.5	0.004
741	0.003
740.5	0.003
740	0.003
739.5	0.003
739	0.003
738.5	0.003
738	0.003
737.5	0.003
737	0.003
736.5	0.003
736	0.003
735.5	0.003
735	0.003
734.5	0.003
734	0.003
733.5	0.003
733	0.003
732.5	0.003
732	0.003
731.5	0.003
731	0.003
730.5	0.003
730	0.004
729.5	0.004
729	0.004
728.5	0.004
728	0.004
727.5	0.004
727	0.004
726.5	0.004
726	0.004
725.5	0.004
725	0.004
724.5	0.004
724	0.004
723.5	0.004
723	0.004
722.5	0.004
722	0.005
721.5	0.005
721	0.005
720.5	0.005
720	0.005
719.5	0.005
719	0.005
718.5	0.005
718	0.006
717.5	0.006
717	0.006
716.5	0.006
716	0.006
715.5	0.006
715	0.007
714.5	0.007
714	0.007
713.5	0.008
713	0.008
712.5	0.008
712	0.009
711.5	0.009
711	0.009
710.5	0.01
710	0.01
709.5	0.011
709	0.012
708.5	0.012
708	0.013
707.5	0.014
707	0.015
706.5	0.016
706	0.017
705.5	0.018
705	0.019
704.5	0.02
704	0.022
703.5	0.023
703	0.025
702.5	0.027
702	0.029
701.5	0.031
701	0.033
700.5	0.036
700	0.039
699.5	0.043
699	0.047
698.5	0.051
698	0.055
697.5	0.061
697	0.066
696.5	0.072
696	0.079
695.5	0.086
695	0.094
694.5	0.104
694	0.114
693.5	0.124
693	0.135
692.5	0.147
692	0.16
691.5	0.175
691	0.189
690.5	0.206
690	0.222
689.5	0.239
689	0.256
688.5	0.274
688	0.293
687.5	0.312
687	0.33
686.5	0.348
686	0.367
685.5	0.385
685	0.403
684.5	0.421
684	0.437
683.5	0.453
683	0.466
682.5	0.48
682	0.491
681.5	0.501
681	0.509
680.5	0.515
680	0.52
679.5	0.523
679	0.526
678.5	0.526
678	0.525
677.5	0.523
677	0.519
676.5	0.515
676	0.51
675.5	0.505
675	0.499
674.5	0.492
674	0.484
673.5	0.476
673	0.468
672.5	0.459
672	0.45
671.5	0.441
671	0.431
670.5	0.421
670	0.411
669.5	0.4
669	0.39
668.5	0.379
668	0.368
667.5	0.357
667	0.346
666.5	0.335
666	0.324
665.5	0.313
665	0.302
664.5	0.291
664	0.28
663.5	0.268
663	0.258
662.5	0.247
662	0.237
661.5	0.226
661	0.216
660.5	0.207
660	0.198
659.5	0.189
659	0.181
658.5	0.173
658	0.165
657.5	0.158
657	0.152
656.5	0.146
656	0.14
655.5	0.135
655	0.131
654.5	0.126
654	0.122
653.5	0.119
653	0.116
652.5	0.113
652	0.11
651.5	0.108
651	0.106
650.5	0.104
650	0.102
649.5	0.101
649	0.1
648.5	0.099
648	0.098
647.5	0.098
647	0.097
646.5	0.097
646	0.097
645.5	0.097
645	0.097
644.5	0.097
644	0.097
643.5	0.098
643	0.098
642.5	0.099
642	0.099
641.5	0.1
641	0.101
640.5	0.101
640	0.102
639.5	0.103
639	0.104
638.5	0.104
638	0.105
637.5	0.106
637	0.107
636.5	0.108
636	0.108
635.5	0.109
635	0.11
634.5	0.11
634	0.111
633.5	0.111
633	0.111
632.5	0.112
632	0.112
631.5	0.112
631	0.112
630.5	0.112
630	0.112
629.5	0.112
629	0.112
628.5	0.112
628	0.112
627.5	0.112
627	0.112
626.5	0.111
626	0.111
625.5	0.111
625	0.11
624.5	0.11
624	0.109
623.5	0.108
623	0.108
622.5	0.107
622	0.106
621.5	0.106
621	0.105
620.5	0.104
620	0.103
619.5	0.102
619	0.101
618.5	0.1
618	0.099
617.5	0.098
617	0.097
616.5	0.096
616	0.094
615.5	0.093
615	0.092
614.5	0.09
614	0.089
613.5	0.088
613	0.086
612.5	0.085
612	0.083
611.5	0.082
611	0.081
610.5	0.079
610	0.078
609.5	0.077
609	0.076
608.5	0.074
608	0.073
607.5	0.072
607	0.071
606.5	0.071
606	0.07
605.5	0.069
605	0.068
604.5	0.068
604	0.067
603.5	0.067
603	0.066
602.5	0.066
602	0.066
601.5	0.065
601	0.065
600.5	0.065
600	0.065
599.5	0.065
599	0.065
598.5	0.065
598	0.065
597.5	0.065
597	0.065
596.5	0.066
596	0.066
595.5	0.066
595	0.066
594.5	0.066
594	0.066
593.5	0.066
593	0.066
592.5	0.066
592	0.066
591.5	0.066
591	0.066
590.5	0.066
590	0.066
589.5	0.066
589	0.066
588.5	0.065
588	0.065
587.5	0.065
587	0.064
586.5	0.064
586	0.064
585.5	0.063
585	0.063
584.5	0.062
584	0.062
583.5	0.061
583	0.061
582.5	0.06
582	0.06
581.5	0.059
581	0.059
580.5	0.058
580	0.058
579.5	0.057
579	0.056
578.5	0.056
578	0.055
577.5	0.055
577	0.054
576.5	0.053
576	0.052
575.5	0.052
575	0.051
574.5	0.05
574	0.05
573.5	0.049
573	0.048
572.5	0.047
572	0.047
571.5	0.046
571	0.045
570.5	0.045
570	0.044
569.5	0.043
569	0.043
568.5	0.042
568	0.042
567.5	0.041
567	0.041
566.5	0.04
566	0.04
565.5	0.039
565	0.039
564.5	0.039
564	0.039
563.5	0.038
563	0.038
562.5	0.038
562	0.038
561.5	0.037
561	0.037
560.5	0.037
560	0.037
559.5	0.037
559	0.037
558.5	0.037
558	0.037
557.5	0.038
557	0.038
556.5	0.038
556	0.038
555.5	0.038
555	0.038
554.5	0.039
554	0.039
553.5	0.039
553	0.039
552.5	0.04
552	0.04
551.5	0.04
551	0.041
550.5	0.041
550	0.041
549.5	0.042
549	0.042
548.5	0.042
548	0.043
547.5	0.043
547	0.044
546.5	0.044
546	0.044
545.5	0.045
545	0.045
544.5	0.046
544	0.046
543.5	0.047
543	0.047
542.5	0.048
542	0.048
541.5	0.048
541	0.049
540.5	0.049
540	0.05
539.5	0.05
539	0.051
538.5	0.051
538	0.052
537.5	0.052
537	0.053
536.5	0.053
536	0.054
535.5	0.055
535	0.055
534.5	0.056
534	0.056
533.5	0.057
533	0.057
532.5	0.058
532	0.059
531.5	0.06
531	0.06
530.5	0.061
530	0.062
529.5	0.063
529	0.064
528.5	0.065
528	0.066
527.5	0.067
527	0.068
526.5	0.069
526	0.07
525.5	0.071
525	0.073
524.5	0.074
524	0.076
523.5	0.078
523	0.079
522.5	0.081
522	0.083
521.5	0.085
521	0.087
520.5	0.089
520	0.092
519.5	0.094
519	0.097
518.5	0.099
518	0.102
517.5	0.104
517	0.107
516.5	0.11
516	0.113
515.5	0.117
515	0.12
514.5	0.123
514	0.127
513.5	0.131
513	0.134
512.5	0.138
512	0.142
511.5	0.146
511	0.15
510.5	0.154
510	0.158
509.5	0.162
509	0.166
508.5	0.17
508	0.174
507.5	0.179
507	0.183
506.5	0.187
506	0.191
505.5	0.195
505	0.199
504.5	0.204
504	0.208
503.5	0.211
503	0.215
502.5	0.219
502	0.222
501.5	0.226
501	0.229
500.5	0.232
500	0.234
499.5	0.237
499	0.239
498.5	0.242
498	0.244
497.5	0.245
497	0.247
496.5	0.248
496	0.25
495.5	0.25
495	0.251
494.5	0.252
494	0.252
493.5	0.252
493	0.252
492.5	0.252
492	0.251
491.5	0.251
491	0.25
490.5	0.249
490	0.248
489.5	0.248
489	0.247
488.5	0.246
488	0.245
487.5	0.244
487	0.243
486.5	0.243
486	0.242
485.5	0.242
485	0.242
484.5	0.242
484	0.242
483.5	0.242
483	0.243
482.5	0.244
482	0.245
481.5	0.247
481	0.248
480.5	0.25
480	0.252
479.5	0.255
479	0.258
478.5	0.261
478	0.264
477.5	0.268
477	0.271
476.5	0.275
476	0.279
475.5	0.283
475	0.287
474.5	0.291
474	0.295
473.5	0.3
473	0.304
472.5	0.308
472	0.312
471.5	0.317
471	0.32
470.5	0.324
470	0.328
469.5	0.332
469	0.336
468.5	0.339
468	0.342
467.5	0.345
467	0.348
466.5	0.35
466	0.353
465.5	0.355
465	0.358
464.5	0.36
464	0.361
463.5	0.363
463	0.364
462.5	0.366
462	0.367
461.5	0.368
461	0.369
460.5	0.37
460	0.372
459.5	0.373
459	0.374
458.5	0.376
458	0.378
457.5	0.38
457	0.383
456.5	0.386
456	0.389
455.5	0.393
455	0.398
454.5	0.403
454	0.409
453.5	0.416
453	0.423
452.5	0.431
452	0.44
451.5	0.45
451	0.46
450.5	0.47
450	0.482
449.5	0.494
449	0.507
448.5	0.521
448	0.535
447.5	0.55
447	0.564
446.5	0.579
446	0.594
445.5	0.609
445	0.624
444.5	0.639
444	0.653
443.5	0.666
443	0.68
442.5	0.693
442	0.705
441.5	0.717
441	0.727
440.5	0.737
440	0.746
439.5	0.753
439	0.759
438.5	0.765
438	0.769
437.5	0.772
437	0.774
436.5	0.774
436	0.774
435.5	0.772
435	0.77
434.5	0.767
434	0.764
433.5	0.759
433	0.754
432.5	0.749
432	0.743
431.5	0.737
431	0.731
430.5	0.724
430	0.718
429.5	0.712
429	0.706
428.5	0.7
428	0.695
427.5	0.69
427	0.686
426.5	0.682
426	0.678
425.5	0.675
425	0.672
424.5	0.67
424	0.668
423.5	0.667
423	0.665
422.5	0.664
422	0.663
421.5	0.662
421	0.661
420.5	0.66
420	0.659
419.5	0.658
419	0.657
418.5	0.655
418	0.654
417.5	0.652
417	0.65
416.5	0.647
416	0.644
415.5	0.641
415	0.637
414.5	0.633
414	0.629
413.5	0.624
413	0.619
412.5	0.613
412	0.607
411.5	0.601
411	0.595
410.5	0.588
410	0.581
409.5	0.574
409	0.567
408.5	0.559
408	0.551
407.5	0.544
407	0.536
406.5	0.529
406	0.522
405.5	0.515
405	0.509
404.5	0.502
404	0.497
403.5	0.491
403	0.486
402.5	0.48
402	0.475
401.5	0.471
401	0.467
400.5	0.464
400	0.461

## Sheet: Supplementary Fig. 1e
retention time	absorbance
0	0
0.01067	0
0.02133	0
0.032	0
0.04267	0
0.05333	0
0.064	0
0.07467	0
0.08533	0
0.096	0
0.10667	0
0.11733	-14
0.128	-15
0.13867	-18
0.14933	-6
0.16	-21
0.17067	-24
0.18133	-12
0.192	-9
0.20267	-17
0.21333	-18
0.224	-15
0.23467	-25
0.24533	-27
0.256	-12
0.26667	-12
0.27733	-10
0.288	-14
0.29867	-16
0.30933	-16
0.32	-14
0.33067	-11
0.34133	-21
0.352	-15
0.36267	-12
0.37333	-14
0.384	-20
0.39467	-26
0.40533	-22
0.416	-29
0.42667	-29
0.43733	-15
0.448	-25
0.45867	-37
0.46933	-17
0.48	-33
0.49067	-20
0.50133	-10
0.512	-17
0.52267	-2
0.53333	-16
0.544	-16
0.55467	-24
0.56533	-22
0.576	-20
0.58667	-21
0.59733	-20
0.608	-15
0.61867	-20
0.62933	-8
0.64	-22
0.65067	-16
0.66133	-14
0.672	-13
0.68267	-12
0.69333	-2
0.704	-7
0.71467	-9
0.72533	-1
0.736	-12
0.74667	-10
0.75733	-19
0.768	-22
0.77867	-8
0.78933	-8
0.8	-16
0.81067	-14
0.82133	-16
0.832	-7
0.84267	10
0.85333	-11
0.864	-4
0.87467	-12
0.88533	-6
0.896	-13
0.90667	-11
0.91733	-13
0.928	-8
0.93867	-14
0.94933	-11
0.96	-25
0.97067	-20
0.98133	-6
0.992	-5
1.00267	-18
1.01333	-8
1.024	4
1.03467	-5
1.04533	-21
1.056	-26
1.06667	-30
1.07733	-19
1.088	-7
1.09867	-9
1.10933	-18
1.12	-12
1.13067	-16
1.14133	-10
1.152	-5
1.16267	-5
1.17333	-12
1.184	-11
1.19467	-12
1.20533	-14
1.216	-15
1.22667	-4
1.23733	-16
1.248	-13
1.25867	0
1.26933	-12
1.28	-17
1.29067	-16
1.30133	-22
1.312	-11
1.32267	-8
1.33333	-16
1.344	-28
1.35467	-23
1.36533	-8
1.376	-9
1.38667	-27
1.39733	-27
1.408	-16
1.41867	-15
1.42933	-14
1.44	-15
1.45067	-11
1.46133	-22
1.472	-12
1.48267	-23
1.49333	-28
1.504	-23
1.51467	-20
1.52533	-9
1.536	-12
1.54667	-26
1.55733	-27
1.568	-24
1.57867	-34
1.58933	-11
1.6	-21
1.61067	-11
1.62133	-16
1.632	-16
1.64267	-4
1.65333	-2
1.664	-11
1.67467	-2
1.68533	10
1.696	10
1.70667	16
1.71733	39
1.728	51
1.73867	73
1.74933	75
1.76	96
1.77067	93
1.78133	105
1.792	119
1.80267	108
1.81333	117
1.824	116
1.83467	129
1.84533	140
1.856	152
1.86667	153
1.87733	192
1.888	214
1.89867	226
1.90933	241
1.92	276
1.93067	286
1.94133	317
1.952	343
1.96267	369
1.97333	406
1.984	453
1.99467	471
2.00533	521
2.016	562
2.02667	613
2.03733	650
2.048	704
2.05867	766
2.06933	812
2.08	869
2.09067	938
2.10133	1018
2.112	1103
2.12267	1188
2.13333	1276
2.144	1392
2.15467	1532
2.16533	1675
2.176	1920
2.18667	2253
2.19733	2692
2.208	3287
2.21867	4077
2.22933	4871
2.24	5304
2.25067	5321
2.26133	5092
2.272	4774
2.28267	4449
2.29333	4127
2.304	3861
2.31467	3601
2.32533	3405
2.336	3274
2.34667	3221
2.35733	3165
2.368	3105
2.37867	3022
2.38933	2950
2.4	2852
2.41067	2749
2.42133	2577
2.432	2275
2.44267	1799
2.45333	1377
2.464	1204
2.47467	1307
2.48533	1569
2.496	1741
2.50667	1728
2.51733	1543
2.528	1384
2.53867	1325
2.54933	1316
2.56	1262
2.57067	986
2.58133	391
2.592	-197
2.60267	-521
2.61333	-623
2.624	-1097
2.63467	-1834
2.64533	-2136
2.656	-2127
2.66667	-2307
2.67733	-2593
2.688	-2710
2.69867	-2702
2.70933	-2609
2.72	-2434
2.73067	-2139
2.74133	-1728
2.752	-1303
2.76267	-984
2.77333	-764
2.784	-518
2.79467	-192
2.80533	92
2.816	303
2.82667	425
2.83733	582
2.848	832
2.85867	1182
2.86933	1827
2.88	2157
2.89067	2008
2.90133	1901
2.912	2047
2.92267	2256
2.93333	2587
2.944	3060
2.95467	3404
2.96533	3319
2.976	2847
2.98667	2214
2.99733	1587
3.008	1081
3.01867	693
3.02933	393
3.04	187
3.05067	41
3.06133	-60
3.072	-129
3.08267	-187
3.09333	-203
3.104	-225
3.11467	-249
3.12533	-261
3.136	-255
3.14667	-262
3.15733	-268
3.168	-273
3.17867	-279
3.18933	-286
3.2	-293
3.21067	-276
3.22133	-286
3.232	-292
3.24267	-275
3.25333	-287
3.264	-287
3.27467	-283
3.28533	-290
3.296	-303
3.30667	-317
3.31733	-321
3.328	-313
3.33867	-328
3.34933	-330
3.36	-325
3.37067	-332
3.38133	-313
3.392	-316
3.40267	-312
3.41333	-317
3.424	-325
3.43467	-326
3.44533	-324
3.456	-323
3.46667	-324
3.47733	-318
3.488	-326
3.49867	-326
3.50933	-333
3.52	-335
3.53067	-345
3.54133	-338
3.552	-336
3.56267	-352
3.57333	-367
3.584	-351
3.59467	-350
3.60533	-340
3.616	-334
3.62667	-329
3.63733	-327
3.648	-319
3.65867	-322
3.66933	-337
3.68	-327
3.69067	-328
3.70133	-342
3.712	-343
3.72267	-352
3.73333	-340
3.744	-338
3.75467	-333
3.76533	-350
3.776	-329
3.78667	-352
3.79733	-339
3.808	-334
3.81867	-346
3.82933	-336
3.84	-338
3.85067	-346
3.86133	-344
3.872	-328
3.88267	-351
3.89333	-336
3.904	-338
3.91467	-326
3.92533	-335
3.936	-344
3.94667	-349
3.95733	-342
3.968	-340
3.97867	-339
3.98933	-351
4	-337
4.01067	-352
4.02133	-346
4.032	-346
4.04267	-338
4.05333	-337
4.064	-346
4.07467	-335
4.08533	-334
4.096	-337
4.10667	-329
4.11733	-311
4.128	-321
4.13867	-312
4.14933	-323
4.16	-315
4.17067	-301
4.18133	-294
4.192	-301
4.20267	-301
4.21333	-288
4.224	-291
4.23467	-284
4.24533	-292
4.256	-322
4.26667	-327
4.27733	-319
4.288	-330
4.29867	-332
4.30933	-352
4.32	-340
4.33067	-335
4.34133	-336
4.352	-349
4.36267	-340
4.37333	-338
4.384	-330
4.39467	-339
4.40533	-334
4.416	-340
4.42667	-350
4.43733	-333
4.448	-332
4.45867	-325
4.46933	-343
4.48	-331
4.49067	-351
4.50133	-351
4.512	-348
4.52267	-356
4.53333	-360
4.544	-347
4.55467	-364
4.56533	-364
4.576	-357
4.58667	-360
4.59733	-356
4.608	-352
4.61867	-376
4.62933	-355
4.64	-362
4.65067	-361
4.66133	-358
4.672	-360
4.68267	-342
4.69333	-350
4.704	-347
4.71467	-353
4.72533	-356
4.736	-349
4.74667	-348
4.75733	-364
4.768	-358
4.77867	-347
4.78933	-346
4.8	-367
4.81067	-368
4.82133	-374
4.832	-362
4.84267	-355
4.85333	-356
4.864	-367
4.87467	-364
4.88533	-372
4.896	-366
4.90667	-367
4.91733	-370
4.928	-372
4.93867	-378
4.94933	-375
4.96	-384
4.97067	-376
4.98133	-386
4.992	-374
5.00267	-363
5.01333	-368
5.024	-357
5.03467	-355
5.04533	-353
5.056	-362
5.06667	-374
5.07733	-359
5.088	-376
5.09867	-382
5.10933	-386
5.12	-386
5.13067	-364
5.14133	-358
5.152	-373
5.16267	-383
5.17333	-377
5.184	-377
5.19467	-374
5.20533	-375
5.216	-373
5.22667	-375
5.23733	-373
5.248	-360
5.25867	-358
5.26933	-375
5.28	-353
5.29067	-354
5.30133	-372
5.312	-377
5.32267	-377
5.33333	-376
5.344	-361
5.35467	-373
5.36533	-362
5.376	-364
5.38667	-363
5.39733	-371
5.408	-373
5.41867	-385
5.42933	-374
5.44	-383
5.45067	-371
5.46133	-377
5.472	-363
5.48267	-366
5.49333	-365
5.504	-368
5.51467	-379
5.52533	-370
5.536	-364
5.54667	-362
5.55733	-366
5.568	-366
5.57867	-372
5.58933	-379
5.6	-368
5.61067	-379
5.62133	-375
5.632	-374
5.64267	-380
5.65333	-379
5.664	-377
5.67467	-377
5.68533	-374
5.696	-361
5.70667	-364
5.71733	-363
5.728	-368
5.73867	-361
5.74933	-369
5.76	-344
5.77067	-356
5.78133	-356
5.792	-359
5.80267	-343
5.81333	-352
5.824	-351
5.83467	-350
5.84533	-332
5.856	-333
5.86667	-351
5.87733	-331
5.888	-334
5.89867	-319
5.90933	-317
5.92	-296
5.93067	-309
5.94133	-300
5.952	-295
5.96267	-294
5.97333	-286
5.984	-285
5.99467	-278
6.00533	-274
6.016	-269
6.02667	-266
6.03733	-255
6.048	-243
6.05867	-228
6.06933	-224
6.08	-220
6.09067	-209
6.10133	-203
6.112	-203
6.12267	-211
6.13333	-203
6.144	-200
6.15467	-204
6.16533	-206
6.176	-199
6.18667	-204
6.19733	-188
6.208	-195
6.21867	-202
6.22933	-187
6.24	-179
6.25067	-166
6.26133	-157
6.272	-132
6.28267	-102
6.29333	-73
6.304	-41
6.31467	-28
6.32533	5
6.336	23
6.34667	31
6.35733	56
6.368	69
6.37867	83
6.38933	58
6.4	72
6.41067	43
6.42133	19
6.432	-12
6.44267	-26
6.45333	-66
6.464	-81
6.47467	-101
6.48533	-130
6.496	-159
6.50667	-191
6.51733	-216
6.528	-232
6.53867	-247
6.54933	-261
6.56	-279
6.57067	-288
6.58133	-305
6.592	-316
6.60267	-319
6.61333	-335
6.624	-341
6.63467	-349
6.64533	-375
6.656	-399
6.66667	-416
6.67733	-426
6.688	-424
6.69867	-440
6.70933	-466
6.72	-477
6.73067	-491
6.74133	-506
6.752	-540
6.76267	-552
6.77333	-559
6.784	-591
6.79467	-613
6.80533	-633
6.816	-649
6.82667	-662
6.83733	-674
6.848	-697
6.85867	-714
6.86933	-729
6.88	-741
6.89067	-753
6.90133	-754
6.912	-775
6.92267	-783
6.93333	-792
6.944	-794
6.95467	-809
6.96533	-809
6.976	-823
6.98667	-844
6.99733	-877
7.008	-885
7.01867	-885
7.02933	-884
7.04	-883
7.05067	-877
7.06133	-887
7.072	-906
7.08267	-919
7.09333	-925
7.104	-927
7.11467	-935
7.12533	-928
7.136	-944
7.14667	-946
7.15733	-934
7.168	-936
7.17867	-949
7.18933	-946
7.2	-959
7.21067	-966
7.22133	-960
7.232	-952
7.24267	-981
7.25333	-986
7.264	-996
7.27467	-1015
7.28533	-1042
7.296	-1072
7.30667	-1101
7.31733	-1133
7.328	-1151
7.33867	-1163
7.34933	-1158
7.36	-1140
7.37067	-1096
7.38133	-1043
7.392	-991
7.40267	-925
7.41333	-876
7.424	-827
7.43467	-808
7.44533	-784
7.456	-767
7.46667	-726
7.47733	-654
7.488	-562
7.49867	-430
7.50933	-242
7.52	-9
7.53067	247
7.54133	505
7.552	751
7.56267	951
7.57333	1089
7.584	1130
7.59467	1095
7.60533	966
7.616	786
7.62667	559
7.63733	309
7.648	62
7.65867	-170
7.66933	-372
7.68	-539
7.69067	-681
7.70133	-774
7.712	-841
7.72267	-913
7.73333	-962
7.744	-982
7.75467	-1005
7.76533	-1000
7.776	-1000
7.78667	-989
7.79733	-992
7.808	-965
7.81867	-969
7.82933	-959
7.84	-954
7.85067	-965
7.86133	-969
7.872	-987
7.88267	-990
7.89333	-1007
7.904	-1011
7.91467	-1008
7.92533	-1032
7.936	-1053
7.94667	-1056
7.95733	-1054
7.968	-1060
7.97867	-1071
7.98933	-1076
8	-1079
8.01067	-1068
8.02133	-1070
8.032	-1066
8.04267	-1059
8.05333	-1076
8.064	-1091
8.07467	-1099
8.08533	-1116
8.096	-1121
8.10667	-1129
8.11733	-1121
8.128	-1132
8.13867	-1131
8.14933	-1142
8.16	-1143
8.17067	-1150
8.18133	-1168
8.192	-1156
8.20267	-1167
8.21333	-1169
8.224	-1154
8.23467	-1135
8.24533	-1157
8.256	-1157
8.26667	-1152
8.27733	-1160
8.288	-1178
8.29867	-1160
8.30933	-1171
8.32	-1188
8.33067	-1192
8.34133	-1198
8.352	-1179
8.36267	-1173
8.37333	-1139
8.384	-1133
8.39467	-1106
8.40533	-1057
8.416	-1012
8.42667	-929
8.43733	-853
8.448	-766
8.45867	-667
8.46933	-562
8.48	-467
8.49067	-408
8.50133	-362
8.512	-320
8.52267	-258
8.53333	-195
8.544	-139
8.55467	-68
8.56533	3
8.576	43
8.58667	69
8.59733	75
8.608	40
8.61867	1
8.62933	-76
8.64	-141
8.65067	-187
8.66133	-214
8.672	-256
8.68267	-268
8.69333	-269
8.704	-267
8.71467	-264
8.72533	-249
8.736	-259
8.74667	-232
8.75733	-203
8.768	-190
8.77867	-169
8.78933	-145
8.8	-140
8.81067	-113
8.82133	-116
8.832	-85
8.84267	-71
8.85333	-61
8.864	-42
8.87467	-27
8.88533	-18
8.896	-3
8.90667	12
8.91733	44
8.928	56
8.93867	58
8.94933	71
8.96	75
8.97067	73
8.98133	62
8.992	36
9.00267	37
9.01333	5
9.024	-15
9.03467	-43
9.04533	-62
9.056	-70
9.06667	-86
9.07733	-90
9.088	-105
9.09867	-106
9.10933	-128
9.12	-159
9.13067	-189
9.14133	-238
9.152	-297
9.16267	-369
9.17333	-426
9.184	-517
9.19467	-578
9.20533	-648
9.216	-706
9.22667	-792
9.23733	-865
9.248	-915
9.25867	-958
9.26933	-999
9.28	-1035
9.29067	-1055
9.30133	-1093
9.312	-1102
9.32267	-1126
9.33333	-1143
9.344	-1151
9.35467	-1168
9.36533	-1190
9.376	-1190
9.38667	-1194
9.39733	-1213
9.408	-1227
9.41867	-1229
9.42933	-1228
9.44	-1237
9.45067	-1241
9.46133	-1247
9.472	-1256
9.48267	-1234
9.49333	-1181
9.504	-1011
9.51467	-604
9.52533	258
9.536	1892
9.54667	4755
9.55733	9346
9.568	15992
9.57867	24600
9.58933	34564
9.6	44662
9.61067	53352
9.62133	59102
9.632	60862
9.64267	58459
9.65333	52487
9.664	44180
9.67467	35028
9.68533	26256
9.696	18635
9.70667	12556
9.71733	7985
9.728	4751
9.73867	2580
9.74933	1177
9.76	396
9.77067	70
9.78133	144
9.792	666
9.80267	1639
9.81333	3078
9.824	4934
9.83467	7004
9.84533	8967
9.856	10550
9.86667	11397
9.87733	11402
9.888	10609
9.89867	9193
9.90933	7421
9.92	5608
9.93067	3945
9.94133	2551
9.952	1492
9.96267	746
9.97333	242
9.984	-81
9.99467	-269
10.0053	-395
10.016	-508
10.0267	-596
10.0373	-682
10.048	-772
10.0587	-866
10.0693	-962
10.08	-1057
10.0907	-1129
10.1013	-1186
10.112	-1235
10.1227	-1308
10.1333	-1360
10.144	-1394
10.1547	-1449
10.1653	-1487
10.176	-1510
10.1867	-1540
10.1973	-1550
10.208	-1540
10.2187	-1537
10.2293	-1522
10.24	-1458
10.2507	-1323
10.2613	-1123
10.272	-848
10.2827	-537
10.2933	-176
10.304	179
10.3147	489
10.3253	693
10.336	776
10.3467	738
10.3573	568
10.368	309
10.3787	0
10.3893	-298
10.4	-564
10.4107	-811
10.4213	-1006
10.432	-1138
10.4427	-1257
10.4533	-1322
10.464	-1363
10.4747	-1375
10.4853	-1383
10.496	-1367
10.5067	-1332
10.5173	-1315
10.528	-1289
10.5387	-1248
10.5493	-1241
10.56	-1232
10.5707	-1234
10.5813	-1236
10.592	-1253
10.6027	-1283
10.6133	-1304
10.624	-1326
10.6347	-1327
10.6453	-1312
10.656	-1295
10.6667	-1268
10.6773	-1258
10.688	-1251
10.6987	-1283
10.7093	-1335
10.72	-1375
10.7307	-1367
10.7413	-1292
10.752	-1141
10.7627	-904
10.7733	-599
10.784	-241
10.7947	89
10.8053	330
10.816	445
10.8267	387
10.8373	175
10.848	-122
10.8587	-456
10.8693	-761
10.88	-1004
10.8907	-1169
10.9013	-1239
10.912	-1190
10.9227	-983
10.9333	-601
10.944	64
10.9547	1035
10.9653	2313
10.976	3866
10.9867	5527
10.9973	7072
11.008	8278
11.0187	8953
11.0293	9021
11.04	8525
11.0507	7577
11.0613	6415
11.072	5185
11.0827	4022
11.0933	3017
11.104	2168
11.1147	1491
11.1253	944
11.136	483
11.1467	75
11.1573	-259
11.168	-555
11.1787	-815
11.1893	-1027
11.2	-1213
11.2107	-1356
11.2213	-1490
11.232	-1579
11.2427	-1650
11.2533	-1712
11.264	-1728
11.2747	-1735
11.2853	-1706
11.296	-1633
11.3067	-1550
11.3173	-1473
11.328	-1392
11.3387	-1325
11.3493	-1283
11.36	-1250
11.3707	-1245
11.3813	-1240
11.392	-1246
11.4027	-1253
11.4133	-1258
11.424	-1289
11.4347	-1307
11.4453	-1342
11.456	-1363
11.4667	-1419
11.4773	-1476
11.488	-1542
11.4987	-1602
11.5093	-1664
11.52	-1729
11.5307	-1797
11.5413	-1875
11.552	-1919
11.5627	-1942
11.5733	-1975
11.584	-1998
11.5947	-1995
11.6053	-1984
11.616	-1940
11.6267	-1811
11.6373	-1492
11.648	-912
11.6587	133
11.6693	1791
11.68	4176
11.6907	7228
11.7013	10634
11.712	13886
11.7227	16380
11.7333	17642
11.744	17442
11.7547	15941
11.7653	13512
11.776	10729
11.7867	8213
11.7973	6586
11.808	6430
11.8187	8414
11.8293	13251
11.84	21546
11.8507	33506
11.8613	48800
11.872	66228
11.8827	83778
11.8933	99202
11.904	110291
11.9147	115612
11.9253	114863
11.936	108635
11.9467	98228
11.9573	85153
11.968	71003
11.9787	57132
11.9893	44463
12	33476
12.0107	24450
12.0213	17341
12.032	11978
12.0427	8047
12.0533	5282
12.064	3341
12.0747	2019
12.0853	1098
12.096	464
12.1067	15
12.1173	-307
12.128	-529
12.1387	-661
12.1493	-726
12.16	-742
12.1707	-707
12.1813	-661
12.192	-645
12.2027	-662
12.2133	-737
12.224	-826
12.2347	-976
12.2453	-1117
12.256	-1233
12.2667	-1270
12.2773	-1151
12.288	-656
12.2987	724
12.3093	3897
12.32	10684
12.3307	23742
12.3413	46843
12.352	84051
12.3627	138073
12.3733	208819
12.384	291118
12.3947	373873
12.4053	442621
12.416	483082
12.4267	486536
12.4373	453389
12.448	392394
12.4587	317029
12.4693	240220
12.48	171625
12.4907	116395
12.5013	75390
12.512	47023
12.5227	28466
12.5333	16820
12.544	9780
12.5547	5612
12.5653	3207
12.576	1809
12.5867	999
12.5973	539
12.608	299
12.6187	260
12.6293	403
12.64	728
12.6507	1234
12.6613	1819
12.672	2418
12.6827	2916
12.6933	3220
12.704	3275
12.7147	3093
12.7253	2692
12.736	2171
12.7467	1596
12.7573	1025
12.768	502
12.7787	20
12.7893	-378
12.8	-720
12.8107	-996
12.8213	-1169
12.832	-1276
12.8427	-1294
12.8533	-1207
12.864	-1055
12.8747	-896
12.8853	-713
12.896	-514
12.9067	-336
12.9173	-108
12.928	150
12.9387	396
12.9493	577
12.96	669
12.9707	606
12.9813	382
12.992	21
13.0027	-421
13.0133	-868
13.024	-1271
13.0347	-1614
13.0453	-1872
13.056	-2060
13.0667	-2187
13.0773	-2269
13.088	-2326
13.0987	-2369
13.1093	-2390
13.12	-2382
13.1307	-2380
13.1413	-2377
13.152	-2386
13.1627	-2373
13.1733	-2369
13.184	-2327
13.1947	-2277
13.2053	-2162
13.216	-1848
13.2267	-1158
13.2373	308
13.248	2988
13.2587	7455
13.2693	14017
13.28	22533
13.2907	32009
13.3013	40850
13.312	47239
13.3227	49757
13.3333	47986
13.344	42577
13.3547	34973
13.3653	26831
13.376	19485
13.3867	13662
13.3973	9549
13.408	6899
13.4187	5298
13.4293	4303
13.44	3625
13.4507	3114
13.4613	2810
13.472	2857
13.4827	3404
13.4933	4619
13.504	6432
13.5147	8664
13.5253	10957
13.536	12858
13.5467	13936
13.5573	13946
13.568	12974
13.5787	11350
13.5893	9574
13.6	8105
13.6107	7386
13.6213	7468
13.632	8235
13.6427	9302
13.6533	10189
13.664	10482
13.6747	9997
13.6853	8799
13.696	7062
13.7067	5125
13.7173	3295
13.728	1744
13.7387	577
13.7493	-269
13.76	-844
13.7707	-1236
13.7813	-1497
13.792	-1718
13.8027	-1862
13.8133	-1985
13.824	-2054
13.8347	-2077
13.8453	-2089
13.856	-2036
13.8667	-1912
13.8773	-1710
13.888	-1410
13.8987	-984
13.9093	-512
13.92	65
13.9307	615
13.9413	1052
13.952	1334
13.9627	1466
13.9733	1508
13.984	1574
13.9947	1790
14.0053	2229
14.016	2918
14.0267	3690
14.0373	4390
14.048	4938
14.0587	5264
14.0693	5410
14.08	5611
14.0907	5935
14.1013	6472
14.112	7114
14.1227	7665
14.1333	7898
14.144	7657
14.1547	6857
14.1653	5619
14.176	4131
14.1867	2599
14.1973	1213
14.208	38
14.2187	-865
14.2293	-1521
14.24	-1981
14.2507	-2303
14.2613	-2504
14.272	-2607
14.2827	-2678
14.2933	-2734
14.304	-2756
14.3147	-2783
14.3253	-2802
14.336	-2798
14.3467	-2809
14.3573	-2808
14.368	-2804
14.3787	-2798
14.3893	-2813
14.4	-2812
14.4107	-2828
14.4213	-2817
14.432	-2834
14.4427	-2850
14.4533	-2852
14.464	-2860
14.4747	-2853
14.4853	-2824
14.496	-2784
14.5067	-2678
14.5173	-2508
14.528	-2242
14.5387	-1892
14.5493	-1461
14.56	-998
14.5707	-557
14.5813	-272
14.592	-149
14.6027	-220
14.6133	-473
14.624	-852
14.6347	-1282
14.6453	-1674
14.656	-2027
14.6667	-2303
14.6773	-2508
14.688	-2655
14.6987	-2741
14.7093	-2785
14.72	-2831
14.7307	-2865
14.7413	-2900
14.752	-2928
14.7627	-2948
14.7733	-2959
14.784	-2963
14.7947	-2978
14.8053	-2979
14.816	-2978
14.8267	-2982
14.8373	-2973
14.848	-2963
14.8587	-2965
14.8693	-2976
14.88	-2970
14.8907	-2967
14.9013	-2960
14.912	-2937
14.9227	-2907
14.9333	-2851
14.944	-2738
14.9547	-2579
14.9653	-2399
14.976	-2176
14.9867	-1949
14.9973	-1735
15.008	-1547
15.0187	-1418
15.0293	-1332
15.04	-1358
15.0507	-1478
15.0613	-1655
15.072	-1873
15.0827	-2114
15.0933	-2340
15.104	-2531
15.1147	-2694
15.1253	-2798
15.136	-2864
15.1467	-2896
15.1573	-2933
15.168	-2943
15.1787	-2944
15.1893	-2939
15.2	-2950
15.2107	-2944
15.2213	-2954
15.232	-2972
15.2427	-2975
15.2533	-3011
15.264	-3019
15.2747	-3037
15.2853	-3045
15.296	-3053
15.3067	-3033
15.3173	-2989
15.328	-2889
15.3387	-2753
15.3493	-2525
15.36	-2210
15.3707	-1830
15.3813	-1422
15.392	-1027
15.4027	-739
15.4133	-617
15.424	-643
15.4347	-811
15.4453	-1109
15.456	-1454
15.4667	-1799
15.4773	-2123
15.488	-2379
15.4987	-2584
15.5093	-2715
15.52	-2816
15.5307	-2890
15.5413	-2938
15.552	-2971
15.5627	-2995
15.5733	-3000
15.584	-2994
15.5947	-2971
15.6053	-2958
15.616	-2949
15.6267	-2927
15.6373	-2931
15.648	-2928
15.6587	-2938
15.6693	-2950
15.68	-2986
15.6907	-2993
15.7013	-3012
15.712	-3025
15.7227	-3036
15.7333	-3046
15.744	-3044
15.7547	-3037
15.7653	-3033
15.776	-3018
15.7867	-3013
15.7973	-3007
15.808	-2992
15.8187	-2955
15.8293	-2893
15.84	-2829
15.8507	-2795
15.8613	-2770
15.872	-2770
15.8827	-2782
15.8933	-2816
15.904	-2875
15.9147	-2936
15.9253	-2995
15.936	-3038
15.9467	-3069
15.9573	-3121
15.968	-3135
15.9787	-3156
15.9893	-3155
16	-3158
16.0107	-3159
16.0213	-3169
16.032	-3161
16.0427	-3185
16.0533	-3204
16.064	-3202
16.0747	-3195
16.0853	-3217
16.096	-3214
16.1067	-3229
16.1173	-3221
16.128	-3227
16.1387	-3220
16.1493	-3224
16.16	-3217
16.1707	-3228
16.1813	-3218
16.192	-3211
16.2027	-3223
16.2133	-3212
16.224	-3187
16.2347	-3165
16.2453	-3152
16.256	-3158
16.2667	-3159
16.2773	-3148
16.288	-3142
16.2987	-3147
16.3093	-3178
16.32	-3185
16.3307	-3190
16.3413	-3193
16.352	-3183
16.3627	-3179
16.3733	-3177
16.384	-3160
16.3947	-3123
16.4053	-3111
16.416	-3100
16.4267	-3097
16.4373	-3108
16.448	-3105
16.4587	-3135
16.4693	-3158
16.48	-3179
16.4907	-3191
16.5013	-3190
16.512	-3208
16.5227	-3195
16.5333	-3188
16.544	-3167
16.5547	-3167
16.5653	-3159
16.576	-3169
16.5867	-3184
16.5973	-3215
16.608	-3216
16.6187	-3224
16.6293	-3237
16.64	-3241
16.6507	-3241
16.6613	-3224
16.672	-3222
16.6827	-3206
16.6933	-3192
16.704	-3190
16.7147	-3161
16.7253	-3163
16.736	-3146
16.7467	-3137
16.7573	-3131
16.768	-3121
16.7787	-3109
16.7893	-3123
16.8	-3123
16.8107	-3122
16.8213	-3137
16.832	-3144
16.8427	-3162
16.8533	-3185
16.864	-3207
16.8747	-3220
16.8853	-3234
16.896	-3233
16.9067	-3262
16.9173	-3259
16.928	-3269
16.9387	-3274
16.9493	-3269
16.96	-3283
16.9707	-3293
16.9813	-3277
16.992	-3265
17.0027	-3236
17.0133	-3193
17.024	-3124
17.0347	-3040
17.0453	-2933
17.056	-2807
17.0667	-2638
17.0773	-2459
17.088	-2274
17.0987	-2098
17.1093	-1952
17.12	-1872
17.1307	-1846
17.1413	-1906
17.152	-2003
17.1627	-2141
17.1733	-2292
17.184	-2428
17.1947	-2542
17.2053	-2612
17.216	-2685
17.2267	-2746
17.2373	-2809
17.248	-2887
17.2587	-2966
17.2693	-3064
17.28	-3135
17.2907	-3209
17.3013	-3269
17.312	-3301
17.3227	-3295
17.3333	-3279
17.344	-3271
17.3547	-3226
17.3653	-3163
17.376	-3073
17.3867	-2958
17.3973	-2804
17.408	-2556
17.4187	-2240
17.4293	-1856
17.44	-1443
17.4507	-1085
17.4613	-837
17.472	-721
17.4827	-758
17.4933	-914
17.504	-1137
17.5147	-1356
17.5253	-1557
17.536	-1689
17.5467	-1818
17.5573	-1918
17.568	-2035
17.5787	-2157
17.5893	-2323
17.6	-2511
17.6107	-2674
17.6213	-2799
17.632	-2883
17.6427	-2939
17.6533	-2963
17.664	-2926
17.6747	-2870
17.6853	-2815
17.696	-2753
17.7067	-2732
17.7173	-2746
17.728	-2786
17.7387	-2876
17.7493	-2986
17.76	-3099
17.7707	-3193
17.7813	-3273
17.792	-3333
17.8027	-3397
17.8133	-3437
17.824	-3473
17.8347	-3509
17.8453	-3517
17.856	-3551
17.8667	-3580
17.8773	-3593
17.888	-3588
17.8987	-3583
17.9093	-3593
17.92	-3598
17.9307	-3593
17.9413	-3597
17.952	-3593
17.9627	-3609
17.9733	-3605
17.984	-3611
17.9947	-3622
18.0053	-3612
18.016	-3564
18.0267	-3485
18.0373	-3346
18.048	-3141
18.0587	-2879
18.0693	-2569
18.08	-2194
18.0907	-1736
18.1013	-1200
18.112	-503
18.1227	463
18.1333	1708
18.144	3201
18.1547	4774
18.1653	6202
18.176	7141
18.1867	7430
18.1973	6945
18.208	5814
18.2187	4238
18.2293	2530
18.24	891
18.2507	-491
18.2613	-1555
18.272	-2337
18.2827	-2836
18.2933	-3124
18.304	-3272
18.3147	-3323
18.3253	-3329
18.336	-3316
18.3467	-3287
18.3573	-3264
18.368	-3272
18.3787	-3274
18.3893	-3295
18.4	-3305
18.4107	-3311
18.4213	-3300
18.432	-3280
18.4427	-3227
18.4533	-3132
18.464	-2936
18.4747	-2441
18.4853	-1201
18.496	1762
18.5067	8412
18.5173	22109
18.528	47688
18.5387	90454
18.5493	154429
18.56	238962
18.5707	336546
18.5813	433238
18.592	510889
18.6027	553710
18.6133	553566
18.624	512385
18.6347	440973
18.6453	354222
18.656	266648
18.6667	189021
18.6773	126606
18.688	80465
18.6987	48731
18.7093	28066
18.72	15206
18.7307	7481
18.7413	2949
18.752	306
18.7627	-1218
18.7733	-2105
18.784	-2641
18.7947	-2935
18.8053	-3097
18.816	-3114
18.8267	-2973
18.8373	-2630
18.848	-2070
18.8587	-1355
18.8693	-536
18.88	222
18.8907	799
18.9013	1041
18.912	925
18.9227	468
18.9333	-182
18.944	-917
18.9547	-1605
18.9653	-2212
18.976	-2669
18.9867	-3006
18.9973	-3235
19.008	-3381
19.0187	-3473
19.0293	-3536
19.04	-3580
19.0507	-3623
19.0613	-3684
19.072	-3746
19.0827	-3828
19.0933	-3886
19.104	-3961
19.1147	-4004
19.1253	-4030
19.136	-4064
19.1467	-4095
19.1573	-4101
19.168	-4123
19.1787	-4135
19.1893	-4136
19.2	-4136
19.2107	-4137
19.2213	-4130
19.232	-4118
19.2427	-4119
19.2533	-4126
19.264	-4127
19.2747	-4135
19.2853	-4163
19.296	-4160
19.3067	-4169
19.3173	-4175
19.328	-4196
19.3387	-4196
19.3493	-4212
19.36	-4214
19.3707	-4224
19.3813	-4233
19.392	-4244
19.4027	-4250
19.4133	-4270
19.424	-4270
19.4347	-4271
19.4453	-4270
19.456	-4249
19.4667	-4246
19.4773	-4248
19.488	-4244
19.4987	-4247
19.5093	-4268
19.52	-4265
19.5307	-4280
19.5413	-4287
19.552	-4294
19.5627	-4299
19.5733	-4309
19.584	-4304
19.5947	-4297
19.6053	-4316
19.616	-4298
19.6267	-4306
19.6373	-4305
19.648	-4309
19.6587	-4306
19.6693	-4320
19.68	-4330
19.6907	-4333
19.7013	-4333
19.712	-4340
19.7227	-4339
19.7333	-4312
19.744	-4301
19.7547	-4264
19.7653	-4195
19.776	-4099
19.7867	-3996
19.7973	-3897
19.808	-3813
19.8187	-3761
19.8293	-3751
19.84	-3812
19.8507	-3881
19.8613	-3974
19.872	-4042
19.8827	-4102
19.8933	-4173
19.904	-4195
19.9147	-4200
19.9253	-4207
19.936	-4198
19.9467	-4165
19.9573	-4109
19.968	-3988
19.9787	-3843
19.9893	-3621
20	-3360
20.0107	-3130
20.0213	-2946
20.032	-2868
20.0427	-2895
20.0533	-3000
20.064	-3192
20.0747	-3413
20.0853	-3643
20.096	-3851
20.1067	-4010
20.1173	-4141
20.128	-4241
20.1387	-4315
20.1493	-4361
20.16	-4386
20.1707	-4403
20.1813	-4417
20.192	-4427
20.2027	-4429
20.2133	-4453
20.224	-4464
20.2347	-4474
20.2453	-4477
20.256	-4476
20.2667	-4496
20.2773	-4513
20.288	-4528
20.2987	-4523
20.3093	-4539
20.32	-4539
20.3307	-4556
20.3413	-4558
20.352	-4556
20.3627	-4559
20.3733	-4561
20.384	-4569
20.3947	-4581
20.4053	-4585
20.416	-4574
20.4267	-4592
20.4373	-4613
20.448	-4630
20.4587	-4623
20.4693	-4617
20.48	-4616
20.4907	-4624
20.5013	-4622
20.512	-4606
20.5227	-4618
20.5333	-4629
20.544	-4627
20.5547	-4628
20.5653	-4640
20.576	-4649
20.5867	-4662
20.5973	-4655
20.608	-4677
20.6187	-4672
20.6293	-4668
20.64	-4671
20.6507	-4674
20.6613	-4678
20.672	-4678
20.6827	-4679
20.6933	-4689
20.704	-4693
20.7147	-4691
20.7253	-4701
20.736	-4713
20.7467	-4703
20.7573	-4720
20.768	-4715
20.7787	-4714
20.7893	-4723
20.8	-4747
20.8107	-4741
20.8213	-4759
20.832	-4760
20.8427	-4758
20.8533	-4762
20.864	-4757
20.8747	-4774
20.8853	-4783
20.896	-4782
20.9067	-4779
20.9173	-4785
20.928	-4784
20.9387	-4798
20.9493	-4805
20.96	-4824
20.9707	-4830
20.9813	-4819
20.992	-4825
21.0027	-4824
21.0133	-4830
21.024	-4815
21.0347	-4803
21.0453	-4805
21.056	-4796
21.0667	-4805
21.0773	-4795
21.088	-4805
21.0987	-4806
21.1093	-4832
21.12	-4823
21.1307	-4828
21.1413	-4840
21.152	-4846
21.1627	-4850
21.1733	-4853
21.184	-4847
21.1947	-4822
21.2053	-4789
21.216	-4673
21.2267	-4428
21.2373	-3917
21.248	-2937
21.2587	-1301
21.2693	1159
21.28	4405
21.2907	8156
21.3013	11856
21.312	14835
[truncated: 628 more rows]

## Sheet: Supplementary Fig. 22a
			Symbiodinium Y(I)	Cryptophyte Y(I)
			0.893	0.829
			0.9	0.843
			0.911	0.79
			0.912	0.796
			0.92	0.78
			0.893	0.772
			0.955	0.822
			0.96	0.813
			0.951	0.838
			0.918	0.8
			0.935	0.791
			0.948	0.801

## Sheet: Supplementary Fig. 22b
	PAR/uE	Symbiodinium ETR	Symbiodinium ETR	Symbiodinium ETR	Symbiodinium ETR	Symbiodinium ETR	Symbiodinium ETR
	0	0	0	0	0	0	0
	6	2.5079	2.5077	2.4617	2.5172	2.4713	2.52
	15	6.2913	6.2117	6.1767	6.3	6.3	6.1607
	28	11.6059	11.5028	11.4812	11.7592	11.76	11.2635
	78	30.1262	31.0217	29.6635	31.9529	31.4147	29.4231
	149	54.677	56.3535	53.9081	58.8482	56.0368	52.1769
	203	71.7885	73.6265	70.3261	76.5122	72.6553	71.1033
	357	112.389	116.638	112.384	117.835	115.974	109.975
	569	159.291	159.229	154.101	162.128	160.611	154.739
	894	204.274	200.016	207.085	201.225	206.837	202.809
	1386	244.11	233.03	241.341	237.749	249.846	238.625
	PAR/uE	Cryptophyte ETR	Cryptophyte ETR	Cryptophyte ETR	Cryptophyte ETR	Cryptophyte ETR	Cryptophyte ETR
	0	0	0	0	0	0	0
	6	2.3323	2.3337	2.3455	2.2024	2.1268	2.422
	15	5.3911	5.3543	5.1709	5.2613	5.0751	5.7269
	28	9.3165	9.0016	8.9897	9.202	8.9484	9.5183
	78	22.8715	21.9576	20.8842	22.5496	21.9984	22.2525
	149	41.7622	40.2168	37.1845	41.6933	38.5124	40.8464
	203	57.6335	58.0838	50.6201	56.3532	55.5572	59.8031
	357	93.5803	95.4295	90.245	95.5072	93.6334	98.4532
	569	131.717	131.299	134.764	136.936	134.814	138.397
	894	178.659	178.054	177.689	180.547	181.413	184.458
	1386	217.869	222.897	221.156	222.785	227.369	225.6
